# Supplementary material for: Smartphone-based serious games for mental health: a scoping review
Source: Multimed Tools Appl. 2024 Apr 6;83(36):84047–94. doi: 10.1007/s11042-024-18971-w (PMC11564251; doi:10.1007/s11042-024-18971-w)
Supplement: Supplementary file 1 — Supplementary file1 (XLSX 65 KB) [file 11042_2024_18971_MOESM1_ESM.xlsx]

## Sheet: Article Information
Smartphone-based Serious Games for Mental Health: A Scoping Review; Multimedia Tools and Applications; Águeda Gómez-Cambronero (1) Anna-Lisa Mann (2) Adriana Mira (3) Gavin Doherty (2) Sven Casteleyn (1) (1) GEOTEC Research Group, Institute of New Imaging Technologies, Universidad Jaime I, Castellon, Spain (2) School of Computer Science and Statistics, Trinity College Dublin, Dublin 2, Ireland (3…

## Sheet: Data
Author/year	Serious Game	Game concept description	Game genre	Game desing process	People involved in the desing	Smartphone capabilities used	Purpose of psychological care	Type of usage	Psy. target	Psy. framework	Psy. strategies	Integration of psy. strategies	Engagement technique	Eval. socio-demographics	RCT	Eval. target
Anguera, et al. (2016)	ACE	ACE is a set of mini-games to assess cognitive ability	Action and arcade	NM	NM	NM	Evaluation	SG complete treatment	Depression	NM	Adaptative cognitive training	Gameplay	NM	Adults Clinical	Y	Feasibility
Schilt, et al. (2022)	AquaSnap	AquaSnap is a cognitive-enhancing video game that focuses on the five cognitive domains measured by MyCQ. Players assume the role of a submarine explorer, venturing into the depths of the ocean to capture captivating fish photographs and accomplish missions. By gaining experience and currency through successful photography and mission completion, players unlock new areas to explore.	Action and arcade	NM	NM	NM	Intervention	SG complete treatment Complementary to TAU	Substance Use/Abuse	NM	NM	Gameplay	Curiosity Fantasy Competence Rewards	Adults Clinical	N	Feasibility Acceptability
Yap, et al. (2020)	Drug Defense	In this game focused on alcohol effects on the liver, players defending the liver by placing in turrets while shooting enzymes. Through reading the character's journal entries, players immersed themselves in the story of Miguel, a college student who faced relatable challenges like loneliness, heartbreak, and academic failures. As Miguel's excessive alcohol consumption escalated, the game highlig…	Strategy	NM	NM	NM	Intervention	SG complete treatment	Substance Use/Abuse	CBT	Psychoeducation	Gameplay Story	Challenge Fantasy	Adults Clinical	Y	Effectiveness
Anguera et al. (2016)	EVO Project	This mobile immersive video game builds upon the cognitive intervention NeuroRacer, where players control a character navigating an infinite environment, evading obstacles. It aims to assess and improve cognitive functioning.	Action and arcade	NM	NM	NM	Intervention	SG complete treatment	Depression	NM	Adaptative cognitive training	Gameplay	Challenge	Adults Clinical	N	Feasability
Pramana et al. (2018)	Gamified SmartCAT	This program consists of various modules that incorporate four mini-games to practice cognitive-behavioral therapy (CBT) skills for managing anxiety. The modules include therapist-guided sessions, interactive mini-games, relaxation techniques, and task assignments selected by therapists.	Puzzle	Iterative User-centered	Mental health professionals Developers End-users (minors)	Camera GPS	Intervention	SG-supported treatment	Anxiety	CBT	Relaxation Emotion management Cognitive restructuring Exposure Coping stratefies training Problem solving strategies	Gameplay Aesthetics	Challenge Autonomy Competence Feedback Rewards Self-assessment Support	Minors Clinical	N	Effectiveness
Silk et al. (2020)														Minors Clinical	N	Feasibility Acceptability Efficacy
Dietvorst et al. (2022)	Grow It! App	Designed for adolescents aged 12-25, the multiplayer serious game app utilizes the experience sampling method (ESM) to monitor their daily thoughts, behaviors, and emotions. By incorporating cognitive-behavioral therapy-based challenges, the app aims to enhance self-insight and promote adaptive coping strategies.	Puzzle	User-centered Participatory design	Child and adolescent psychiatrist Developmental and clinical psychologist Analysts Game designers End-users (minors)	Camera	Prevention	SG complete treatment	Prevention/Promotion well-being	CBT	Emotion management Coping strategies training Problem solving strategies Physical activity	Feedback Aesthetics	Autonomy Competence Relatedness Feedback Rewards Self-assessment	Minors	N	Feasibility Acceptance
Almeqbaali et al. (2022)	Haddy	This app offers a diverse range of features, including four games (biofeedback, card, arcade, and memory) to engage users. It also provides two relaxation techniques, a breathing exercise, and yoga videos, promoting stress reduction and mindfulness. Additionally, the app incorporates positive messaging and a mood tracking calendar as two additional features.	Action and arcade Puzzle	User-centered Participatory design	Mental health professionals End-users (university students with anxiety)	Biofeedback	Intervention	SG-supported treatment	Anxiety	NM	Relaxation Physical activity Cognitive distraction	Challenge Aesthetics	Challenge Autonomy Rewards	Adults	N	Usability
Hunter et al. (2019)	Happify Breather	In this calming game, players are immersed in serene nature scenes such as underwater coral beds, tropical beaches, and mountaintops. As players continue to breathe deeply and regularly, they automatically traverse through the environment. With each breath, the scenes become more complex and beautiful, showcasing the blossoming of coral polyps and the growth of vibrant flowers, creating a soothin…	Action and arcade	NM	NM	Camera	Intervention	SG complete treatment	Prevention/Promotion well-being	NM	Relaxation	Gameplay Aesthetics	Curiosity Autonomy	Adults Clinical	Y	Effectiveness
Varnfield et al. (2019)	Healthy-e Minds	The smartphone app is designed to support individuals with diagnosed severe mental illness (SMI) throughout their treatment journey. It monitors health measures, provides interactive questionnaires, and delivers educational and motivational multimedia content. As a component of this app, "Friendly Farmers" serves as a farming simulation game where players earn in-game currency by fulfilling custo…	Simulation	NM	General health professionals Researchers	NM	Intervention	SG-supported treatment	Severe mental health problems	NM	Psychoeducation Motivation for treatment	Feedback	Rewards Self-assessment Support	Adults	N	Effect Satisfaction
Vrancken, De Gryse, and Spooren (2021)	HospiAvontuur	Designed for the final days before a hospital admission, this game immerses players in various surgical procedure scenarios using an avatar. Each scenario, such as being at home, heading towards the hospital, or being at the hospital, presents different tasks related to patient preparations. For instance, players must prepare a suitcase at home, finding and collecting the correct items while lear…	Adventure	Participatory design	Mental health professionals General health professionals Researchers Developers Educational specialists End-users (minor patients & parents)	NM	Intervention	SG complete treatment	Emotional Disturbance due to medical procedure or illness	NM	Exposure	Gameplay Aesthetics Story	Challenge Autonomy	Minors Clinical	N	Design
Kim et al. (2018)	I Love Breast	This personalized game features an avatar based on the player's medical information. Players simulate a healthy routine by engaging in activities such as visiting their home, hospital, pharmacy, gym, and cooking nutritious meals. Completing quests, such as taking medication on time or going for a walk, earns heart coins for avatar customization.	Simulation	NM	NM	NM	Intervention	SG complete treatment	Emotional Disturbance due to medical procedure or illness	NM	Psychoeducation Physical activity Behavioural activation	Gameplay Aesthetics Story	Rewards Self-assessment	Adults Clinical	Y	Effect Satisfaction
Carvalho et al. (2019)	JIB	JIB is a game designed to address alcoholism by allowing players to experience the consequences of alcohol abuse within a forest-themed narrative. The game portrays the effects of alcohol through increased game speed, creating an illusion of heightened enjoyment, but also illustrating the potential for premature death. Players control an indigenous hero at the bottom of the screen, avoiding encou…	Action and arcade	NM	NM	NM	Intervention	SG complete treatment	Substance Use/Abuse	NM	Psychoeducation	Gameplay Feedback Aesthetics Story	NM	Adults Clinical	N	Effect Playability
Lee, Kang, and Hanrahan (2014)	Journey to the west	This game aims to address stress and depression by incorporating cultural factors and utilizing the Salutogenesis framework, which emphasizes health and well-being rather than only treat disease. The core mechanic of "breath" plays a significant role in combat and world interaction, where players learn proper breathing techniques to connect their inner and outer worlds. By applying these techniqu…	Role-play	NM	NM	NM	Prevention	SG complete treatment	Stress	CBT	Relaxation Coping strategies training	Gameplay Aesthetics Story	Fantasy	Adults	N	Feasibility Acceptability Efficacy
Minian et al. (2022)	Legend of Evelys	This video game depicts a fantasy storyline where citizens in a fictional world experience negative emotional states mirroring the impact of the COVID-19 pandemic and its associated mental health challenges. It offers players an immersive experience that reflects and explores these difficult emotions within a fictional context.	Role-play	Participatory design	Mental health professionals	NM	Intervention	SG complete treatment	Emotional Disturbance due to medical procedure or illness	CBT	Cognitive restructuring Coping strategies training Meditation Behavioural activation	Gameplay Aesthetics Story	Autonomy	Adults	N	Usability Opinion User Engagement
Mittmann et al. (2022)	LINA	LINA is an immersive and interactive shared narrative where players collaborate using augmented reality (AR) to uncover artifacts left by a fictional classmate. Together, they work to determine the whereabouts and reasons behind her disappearance, engaging in a collective effort to solve the mystery.	Adventure	Iterative Participatory design	Mental health professionals Playwright Software developers Artists Adults with a parent with mental illness End-users (minors)	Camera	Prevention	SG complete treatment	Prevention/Promotion well-being	NM	Psychoeducation Social and communication training Motivation for treatment	Story	Relatedness	Minors	N	Usability Efficacy
Lockwood et al. (2022)	Lumi Nova	In this intergalactic role-playing adventure, players embark on a journey as treasure hunters to save the galaxy and explore the vast universe. Along the way, they assist characters on different planets while simultaneously undergoing training to overcome real-world fears.	Role-play	User-centered Participatory design	Clinical pracitioners Academics Game industry experts Teachers End-users (children & parents)	NM	Intervention	SG complete treatment	Anxiety	NM	Psychoeducation Exposure	Gameplay Quest	Curiosity Autonomy Rewards	Minors	N	Effectiveness User Experience User Engagement
Keinonen et al. (2022)	Magis	A Magical Adventure is a mobile game that promotes psychological flexibility through its dialogue and plot. Players engage in Acceptance and Commitment Therapy (ACT)-based conversations with various characters in the game world. These interactions help players process challenging thoughts and emotions, identify personal values, take actions aligned with their values, and develop empathy by consid…	Adventure	Prototyping	Mental health professionals	NM	Prevention	SG complete treatment	Prevention/Promotion well-being	3rd Wave	Emotion management Cognitive restructuring Empathy training	Story	Fantasy	Minors	Y	Effectiveness
Pine et al. (2021)	Match Emoji	Match Emoji is a game where the objective is to match emojis of similar colors together, earning points and advancing through the game. The game features six different colored and shaped emojis that represent digital expressions of emotions, ideas, and personality.	Puzzle	Iterative	Mental health professionals Developers Educational specialists End-users (minors)	NM	Prevention	SG complete treatment	Prevention/Promotion well-being	NM	Relaxation Emotion management Cognitive restructuring Cognitive distraction	Aesthetics Extra-information	Challenge Feedback	Minors	N	Design
Cheng et al. (2018)	MindMax	MindMax consists of three primary components: psychoeducational modules for wellbeing training, a social community feed, and a casual game called Flick Footy. The app incorporates gamification elements where playing Flick Footy requires in-app currency called "footies," which can be earned by completing training modules and engaging with other users through posting or commenting in the community …	Action and arcade	Iterative Participatory design	Researchers Digital developemnt specialists End-users (minors)	NM	Prevention	SG complete treatment	Prevention/Promotion well-being	3rd Wave PP	Psychoeducation Emotion management Meditation Positive psychology strategies Motivation for treatment	Action Economy	Competence Relatedness Rewards	Minors Adults	N	User Experience
Cheng et al. (2020)														Minors Adults	N	Effect
Schilt et al. (2022)	MyCQ	The MyCQ app is designed to assess cognitive functioning across five domains: attention, processing speed, working memory, episodic memory, and executive function. By evaluating performance in these cognitive areas, the app provides users with insights into their cognitive abilities and helps identify areas for treatment through AquaSnap.	Action and arcade	NM	NM	NM	Evaluation	SG complete treatment Complementary to TAU	Substance Use/Abuse	NM	NM	Gameplay	Fantasy	Adults Clinical	N	Feasibility Acceptability
Vara et al. (2016)	NM	The app features a feather that continuously moves up and down on the device screen for a total of 45 seconds, with each cycle lasting 2.5 seconds. The purpose of this visual cue is to guide users to synchronize their breathing with the feather's movement, encouraging them to inhale and exhale at the same rhythm.	Action and arcade	NM	NM	Virtual Reality headset	Intervention	SG complete treatment	Emotion Regulation	NM	Relaxation	Gameplay	NM	Minors	Y	Efficacy
Francillette et al. (2018)	NM	In this game, players navigate the ocean depths in a submarine, collecting aquatic creatures that are converted into tokens, the game's currency. The density of creatures decreases with each collection, but players can positively impact the creature density by spending tokens. To earn more tokens, players must engage in physical activity, and the number of tokens obtained is proportional to the d…	Action and arcade	NM	NM	Accelerometer	Prevention	SG complete treatment	Severe mental health problems	NM	Physical activity	Action Economy	Rewards	Adults	N	User Experience Opinion
Fraiwan et al. (2015)	NM	The game follows the story of Sami, a five-year-old boy leading a typical life with his family. Starting from his morning routine and continuing throughout his day at school, on the school bus, and at the playground, Sami encounters various situations and events. The objective is to assist Sami in collecting as many toys as possible to fill his new closet, which his father provided. By making app…	Adventure	NM	NM	NM	Intervention	SG complete treatment	Neurodevelopmental disorders	NM	Emotion management Problem solving strategies Social and communication training	Gameplay Economy Aesthetics Story	Curiosity Relatedness Rewards	NM	NM	NM
Samonte et al. (2022)	NM	The psychotherapeutic virtual reality system offers users the opportunity to explore popular relaxation spots as a tourist or local traveler. The game mechanics involve walking by tilting the head in the desired direction (300 to 450 degrees), interacting with objects by holding the reticle near them, and pausing the game by looking upwards to access the pause menu. The game is specifically desig…	Simulation	Participatory design	Mental health professionals End-userts (college students)	NM	Intervention	SG complete treatment	Stress	NM	Relaxation	Gameplay Aesthetics	Curiosity	Minors Adults	N	Feasibility Acceptability
Pinto et al. (2022)	No Fume	No Fume is a game that combines a quiz on tobacco knowledge with four additional mini-games to emphasize the positive effects of a tobacco-free life and the negative consequences of tobacco use. The mini-games include the Bus game, showcasing the impact of tobacco on sports and health; the Environment game, highlighting the effects of tobacco on the environment; the Piggy Bank game, illustrating …	Puzzle	Translation	NM	NM	Intervention	SG complete treatment	Substance Use/Abuse	NM	Psychoeducation Emotion management Exposure	Gameplay Feedback Aesthetics Story	-	Minors Adults	N	Effectiveness
Dennis-Tiwary et al. (2016)	Personal Zen	In this game, two animated characters appear on the screen and burrow into a hole. As one of the characters moves, a path of rustling grass is left behind. The player's task is to trace the path with their finger, starting from the burrow, as quickly and accurately as possible. The trail of grass always appears in the location of the non-threat character. The paths consist of separate "tufts" of …	Action and arcade	NM	NM	NM	Intervention	SG complete treatment	Anxiety	NM	Attention bias modification training	Gameplay Aesthetics	Challenge Rewards	Adults Clinical	N	Effect
Gonsalves et al. (2019)	POD Adventures	POD consists of two sections. In the "Adventures" section, players engage in short vignette-based stories featuring diverse adolescent characters and their problem-solving journeys. Through interactive conversations, players actively participate in these journeys. The second section, "My POD," guides players through problem-solving steps for their own issues using a series of forced-choices and o…	Adventure	Iterative User-centered Participatory design	Mental health professionals Developers Educational specialists End-users (minors)	NM	Prevention Intervention	SG complete treatment	Prevention/Promotion well-being	NM	Relaxation Emotion management Problem solving strategies Meditation	Gameplay Aesthetics Quest Extra-info	Autonomy Competence Relatedness Rewards Self-assessment Support	Minors Clinical	N	Usability Feasibility Acceptability Design
Gonsalves et al. (2021a)														Adults	N	Feasibility Acceptability Effect
Gonsalves et al. (2021b)														Minors Adults Clinical	Y	Feasibility Satisfaction
Gonsalves et al. (2022)															N	Feasibility Acceptability
Lee et al. (2022)	PuzzleWalk	PuzzleWalk is a spot the difference puzzle game featuring 660 major city images from around the world. A unique aspect of the game is its conversion algorithm, which directly converts the user's accumulated steps into game-solving time, thereby encouraging physical activity (PA) participation. The game includes a gamified leaderboard that ranks active users based on their steps and puzzle scores.…	Puzzle	NM	NM	Accelerometer	Intervention	SG complete treatment	Neurodevelopmental disorders	NM	Health behaviour modification strategies	Challenge	Competence Relatedness Feedback Rewards Self-assessment Support	Adults Clinical	Y	Effectiveness
Hong et al. (2018)	Raw Hand	Raw Hand presents a collection of five mini-games designed to address specific challenges related to obsessive-compulsive disorder (OCD). These mini-games include contamination/washing, doubting/checking, symmetry/ordering, numbering/counting, and unacceptable thought/mental ritual. Each mini-game requires the player to engage in activities that demand selective attention, followed by a request t…	Action and arcade	Theory-based	Mental health professionals Developers End-users (patients)	NM	Intervention	SG complete treatment Complementary to TAU	OCD	CBT	Exposure Attention training	Gamplay Aesthetics	NM	Adults Clinical	Y	Effect
Patwardhan et al. (2015)	REACH	REACH is a mHealth platform consisting of six modules, including S.T.I.C. activity, S.T.O.P. activity, Daily Diary, Worryheads game, and relaxation. The Worryheads game focuses on addressing fears and related thoughts. Players are presented with statements about their fears (as part of S.T.O.P activity) and must select the correct alternative thought from four options provided.	Puzzle	Translation Iterative User-centered Participatory desing	Mental health professionals Developers Designers	NM	Prevention Intervention	SG-supported treatment	Anxiety	NM	Relaxation Psychoeducation Cognitive restructuring Exposure Social and communication training	Gamplay Aesthetics	Curiosity Rewards Support	Minors Clinical	N	Usability User Experience Satisfaction
Ooi et al. (2016)	RegnaTales	RegnaTales is set in a fantasy world where a balance exists between good and bad energy. However, the evil dark lord has disrupted this balance by tilting it towards negative energies. The player's objective is to restore the energy balance by completing seven missions that focus on social problem-solving skills.	Role-play	Translation	NM	NM	Intervention	SG complete treatment Complementary to TAU	Stress	CBT	Emotion management Coping strategies training Problem solving strategies Meditation Social and communication training Empathy training	Gameplay Quest	Curiosity Fantasy	Minors Clinical	N	Usability Playability
Dillion et al. (2016)	Relax and Race	In the game Relax and Race, players control a small green dragon in a race where their velocity is determined by their level of relaxation, measured through their skin conductance. As the player relaxes, the dragon flies higher and faster.	Action and arcade	NM	NM	Biofeedback	Intervention	SG complete treatment	Stress	NM	Relaxation	Gamplay Aesthetics	Challenge Autonomy Rewards	Adults Clinical	Y	Effectiveness
De Asis et al. (2020)	Serenity	The application incorporates serene and harmonious Philippine-based geographical scenerios and locations, offering users a tranquil experience in a virtual world. The system's design draws inspiration from role-playing games, where players assume the role of a traveler exploring vacation spots in different settings, including day and night environments.	Simulation	NM	NM	Virtual Reality headset	Intervention	SG complete treatment	Stress	NM	Relaxation	Action	Curiosity	Adults Clinical	N	Effect User Acceptance
Yokomitsu et al. (2020)	SPARX (Japanese-adapted)	SPARX is an interactive fantasy game that guides users through seven modules, teaching essential cognitive-behavioral therapy (CBT) strategies. Upon starting the game, users meet the character of the Guide, who introduces them to the game world and its challenges. After selecting their avatar, users embark on the quest. At the end of each module, the avatar returns to the Guide, who explains how …	Adventure	Translation	NM	NM	Intervention	SG complete treatment	Depression	CBT	Relaxation Psychoeducation Cognitive restructuring Problem solving strategies Meditation Social and communication training Positive psychology strategies Behavioural activation	Gameplay Quest Aesthetics Story	Fantasy Support	Adults	Y	Effect
Worthen-Chaudhari et al. (2017)	SupperBetter	SupperBetter employs a unique approach by reframing health-related factors as either enemies (negative influences) or power-ups (positive influences). The game also allows players to invite supportive individuals as allies who can send encouraging messages. Players are required to report these factors within the game, and they can be rewarded for their engagement.	Puzzle	Translation	NM	NM	Intervention	SG complete treatment	Depression	PP	Positive psychology strategies	Action Quest Aesthetics	Relatedness Rewards Self-assessment	Minors Clinical	N	Feasibility Efficacy
Dillion et al. (2016)	The Loom	In The Loom, the objective is to transform a winter scene into a summer scene. The speed of this transition is directly influenced by the player's level of relaxation. The more relaxed the player is, the faster the transformation from winter to summer occurs. This gameplay mechanic encourages players to focus on relaxation techniques and achieve a calm state of mind	Action and arcade	NM	NM	Biofeedback	Intervention	SG complete treatment	Stress	NM	Relaxation	Gameplay Aesthetics	Challenge Curiosity	-	N	Effectiveness
Tark et al. (2019)	Triumf	The intervention includes various mini-games, including those that require the application of in-game learned information and cognitive challenges. It also incorporates entertainment games designed to offer cognitive distraction. The storyline revolves around saving Triumfland City by discovering and harnessing inner superpowers to tame the Disease Monster. The game includes monitoring features t…	Adventure	User-centered Participatory design	General health professionals End-users (minor patients & parents)	NM	Intervention	SG complete treatment	Emotional Disturbance due to medical procedure or illness	CBT	Relaxation Psychoeducation Emotion management Cognitive restructuring Exposure Coping strategies training Meditation Physical activity Cognitive distraction Health behaviour modification training	Gameplay Feedback Graphic Story	Curiosity Fantasy Autonomy Competence Relatedness Rewards Self-assessment	Minors Clinical	N	Fesibility Effectiveness
Rantala et al. (2022)						NM								Minors	N	Effectiveness
Ferguson et al. (2021)*	The Guardians: Unite the Realms	"The Guardians" is a pet-collection strategy game where players obtain pets and experience points through real-world activities. By leveling up their pets, players can embark on various missions to liberate the guardians of each realm who have been captured by enemies.	Strategy	Participatory design	NM	NM	Intervention	SG complete treatment	Prevention/Promotion well-being	BA	Behavioral activation Physical activity	Challenge Economy Story Quests	Rewards Autonomy Fantas Curiosity Self-assessment		N	User experience Effectiveness
Luna-Perejon et al. (2019)*	SmokeFreeBrain	"SmokerFreeBrain" is an app comprising three mini-games: "Crash the cigarettes," "Blow the balloon," and "Physical Exercise." In the first one, users aim to break as many cigarettes as they can within a minute. The second game tasks players with inflating a balloon by using the smartphone's microphone when it turns green. The final mini-game involves following a set of physical exercises demonstr…	Action and Arcade	NM	NM	Microphone	Intervention	SG-supported treatment	Substance Use/Abuse	NM	Physical activity Positive Psychology Strategies	Gameplay Graphic	NM	Adults	N	Usability
Jones et al. (2019)*	HAPPIA	NM	NM	Participatory design	End-users Mental health professionals	NM	Intervention	SG complete treatment Complementary to TAU	Anxiety	CBT	NM	NM	NM	Adults	N	Acceptability
(*) Items included when repeating searches by refining the query
